# Supplementary material for: Transcriptome analysis of barley (Hordeum vulgare L.) under waterlogging stress, and overexpression of the HvADH4 gene confers waterlogging tolerance in transgenic Arabidopsis
Source: BMC Plant Biol. 2023 Jan 30;23:62. doi: 10.1186/s12870-023-04081-6 (PMC9885653; doi:10.1186/s12870-023-04081-6)
Supplement: Supplementary file 1 — Additional file 1: Table S1. The information of transcriptome libraries. [file 12870_2023_4081_MOESM1_ESM.xlsx]

## Sheet: Sheet1
Table S1 The information of transcriptome libraries
Sample	Raw Data		Valid Data		Valid Ratio(reads)	Q20%	Q30%	Mapped reads	Mapped-rate(%)
	Read	Base	Read	Base
F0-1	48944768	7.34G	37367994	5.49G	74.7956	97.35	91.66	19075598	51.05
F0-2	63104144	9.47G	35895532	5.27G	55.6494	97.59	92.33	27142785	75.62
F0-3	58105296	8.72G	40261296	5.92G	67.8899	97.43	91.77	33457137	83.1
F24-1	48888584	7.33G	32593026	4.82G	65.7572	97.6	92.41	22289760	68.39
F24-2	51952272	7.79G	35735232	5.25G	67.3941	97.34	91.51	27897258	78.07
F24-3	65111448	9.77G	39315374	5.75G	58.8536	97.19	91.11	32132355	81.73
F72-1	36657956	5.49G	19557404	2.87G	52.2769	96.45	89.41	11013633	56.31
F72-2	39333742	5.9G	29585370	4.36G	73.8983	97.28	91.6	15544835	52.54
F72-3	71452314	10.72G	51723936	7.58G	70.709	96.42	89.5	30282512	58.55
T0-1	43239924	6.49G	36732304	5.39G	83.0508	97.23	91.22	17937718	48.83
T0-2	56033606	8.41G	45155982	6.64G	78.9536	97.52	92.18	21239852	47.04
T0-3	36124766	5.42G	28501422	4.18G	77.1218	97.2	91.23	13970074	49.02
T24-1	41773638	6.27G	35493576	5.22G	83.2536	97.41	91.76	19434019	54.75
T24-2	51059170	7.66G	34876414	5.12G	66.8407	97.38	91.69	28152507	80.72
T24-3	43516382	6.53G	31827502	4.67G	71.5161	97.32	91.47	25314669	79.54
T72-1	36134806	5.42G	30971468	4.54G	83.7638	96.94	90.41	15850393	51.18
T72-2	36320990	5.45G	21130356	3.11G	57.0642	97.06	90.94	11167419	52.85
T72-3	38626874	5.79G	20069610	2.95G	50.9499	96.81	90.3	12431933	61.94
