# Supplementary material for: Transcriptome analysis of barley (Hordeum vulgare L.) under waterlogging stress, and overexpression of the HvADH4 gene confers waterlogging tolerance in transgenic Arabidopsis
Source: BMC Plant Biol. 2023 Jan 30;23:62. doi: 10.1186/s12870-023-04081-6 (PMC9885653; doi:10.1186/s12870-023-04081-6)
Supplement: Supplementary file 2 — Additional file 2: Table S2. Summary of GO results of the differentially expressed genes. [file 12870_2023_4081_MOESM2_ESM.xlsx]

## Sheet: GO
										Table S2 Summary of GO results of the differentially expressed genes
TX9425_24 vs TX9425_CK							TX9425_72 vs TX9425_CK							Franklin_24 vs Franklin_CK							Franklin_72 vs Franklin_CK
GO_function	GO_ID	GO_Term	gene number	Total gene number	pvalue		GO_function	GO_ID	GO_Term	gene number	Total gene number	pvalue		GO_function	GO_ID	GO_Term	gene number	Total gene number	pvalue		GO_function	GO_ID	GO_Term	gene number	Total gene number	pvalue
biological_process	GO:0006559	L-phenylalanine catabolic process	5	1755	0.00292513		biological_process	GO:0098542	defense response to other organism	5	3477	0.0186918		biological_process	GO:0055114	oxidation-reduction process	187	1327	4.79158e-08		biological_process	GO:0009617	response to bacterium	5	5211	0.0312764
	GO:1902222	erythrose 4-phosphate/phosphoenolpyruvate family amino acid catabolic process	5	1755	0.00292513			GO:0043207	response to external biotic stimulus	5	3477	0.0186918			GO:0055085	transmembrane transport	86	1327	3.15454e-06			GO:0042742	defense response to bacterium	5	5211	0.0312764
	GO:0009074	aromatic amino acid family catabolic process	5	1755	0.00560962			GO:0050832	defense response to fungus	5	3477	0.0186918			GO:0030417	nicotianamine metabolic process	7	1327	9.66012e-05			GO:0050832	defense response to fungus	6	5211	0.0284481
	GO:0006558	L-phenylalanine metabolic process	6	1755	0.00304711			GO:0051707	response to other organism	5	3477	0.0186918			GO:0072351	tricarboxylic acid biosynthetic process	7	1327	9.66012e-05			GO:0009620	response to fungus	6	5211	0.0284481
	GO:1902221	erythrose 4-phosphate/phosphoenolpyruvate family amino acid metabolic process	6	1755	0.00304711			GO:0009620	response to fungus	5	3477	0.0186918			GO:0030418	nicotianamine biosynthetic process	7	1327	9.66012e-05			GO:0098542	defense response to other organism	6	5211	0.0284481
	GO:0006525	arginine metabolic process	6	1755	0.00304711			GO:0006002	fructose 6-phosphate metabolic process	5	3477	0.0493521			GO:0006855	drug transmembrane transport	14	1327	0.000148034			GO:0051707	response to other organism	6	5211	0.0284481
	GO:1901678	iron coordination entity transport	7	1755	0.00215328			GO:0006541	glutamine metabolic process	6	3477	0.00856194			GO:0015893	drug transport	14	1327	0.000148034			GO:0043207	response to external biotic stimulus	6	5211	0.0284481
	GO:0015886	heme transport	7	1755	0.00215328			GO:0006559	L-phenylalanine catabolic process	6	3477	0.0125879			GO:0006979	response to oxidative stress	33	1327	0.000173702			GO:0045892	negative regulation of transcription, DNA-templated	7	5211	0.0484575
	GO:0006826	iron ion transport	7	1755	0.00533889			GO:1902222	erythrose 4-phosphate/phosphoenolpyruvate family amino acid catabolic process	6	3477	0.0125879			GO:0006950	response to stress	69	1327	0.000173707			GO:1902679	negative regulation of RNA biosynthetic process	7	5211	0.0484575
	GO:0017004	cytochrome complex assembly	7	1755	0.00941524			GO:0009074	aromatic amino acid family catabolic process	6	3477	0.0242557			GO:0009607	response to biotic stimulus	9	1327	0.000187169			GO:0051253	negative regulation of RNA metabolic process	7	5211	0.0484575
	GO:0009064	glutamine family amino acid metabolic process	7	1755	0.034594			GO:0009790	embryo development	6	3477	0.0242557			GO:0006810	transport	138	1327	0.000259708			GO:1903507	negative regulation of nucleic acid-templated transcription	7	5211	0.0484575
	GO:1901606	alpha-amino acid catabolic process	8	1755	0.000693061			GO:1903507	negative regulation of nucleic acid-templated transcription	7	3477	0.00848401			GO:0072350	tricarboxylic acid metabolic process	7	1327	0.000261284			GO:0030418	nicotianamine biosynthetic process	9	5211	0.0186932
	GO:0009063	cellular amino acid catabolic process	8	1755	0.00116753			GO:0051253	negative regulation of RNA metabolic process	7	3477	0.00848401			GO:0051234	establishment of localization	138	1327	0.000300512			GO:0030417	nicotianamine metabolic process	9	5211	0.0186932
	GO:0046395	carboxylic acid catabolic process	8	1755	0.00424375			GO:1902679	negative regulation of RNA biosynthetic process	7	3477	0.00848401			GO:0009309	amine biosynthetic process	9	1327	0.00035903			GO:0072351	tricarboxylic acid biosynthetic process	9	5211	0.0186932
	GO:0016054	organic acid catabolic process	8	1755	0.00424375			GO:0045892	negative regulation of transcription, DNA-templated	7	3477	0.00848401			GO:0042401	cellular biogenic amine biosynthetic process	9	1327	0.00035903			GO:0006558	L-phenylalanine metabolic process	9	5211	0.0254387
	GO:0010411	xyloglucan metabolic process	8	1755	0.0114558			GO:0045934	negative regulation of nucleobase-containing compound metabolic process	7	3477	0.0118214			GO:0051179	localization	138	1327	0.000400218			GO:1902221	erythrose 4-phosphate/phosphoenolpyruvate family amino acid metabolic process	9	5211	0.0254387
	GO:0019953	sexual reproduction	8	1755	0.0132251			GO:0040007	growth	7	3477	0.0346365			GO:0006090	pyruvate metabolic process	13	1327	0.00060799			GO:0009605	response to external stimulus	9	5211	0.0337386
	GO:0000003	reproduction	8	1755	0.0132251			GO:0010215	cellulose microfibril organization	7	3477	0.0346365			GO:0019752	carboxylic acid metabolic process	57	1327	0.000678314			GO:0072350	tricarboxylic acid metabolic process	9	5211	0.0437291
	GO:0044282	small molecule catabolic process	8	1755	0.0132251			GO:0043062	extracellular structure organization	7	3477	0.0346365			GO:0009135	purine nucleoside diphosphate metabolic process	12	1327	0.000751546			GO:1901606	alpha-amino acid catabolic process	10	5211	0.045866
	GO:0044703	multi-organism reproductive process	8	1755	0.0132251			GO:0030198	extracellular matrix organization	7	3477	0.0346365			GO:0009185	ribonucleoside diphosphate metabolic process	12	1327	0.000751546			GO:0009607	response to biotic stimulus	15	5211	0.0116571
	GO:0051704	multi-organism process	8	1755	0.0132251			GO:0016049	cell growth	7	3477	0.0346365			GO:0009179	purine ribonucleoside diphosphate metabolic process	12	1327	0.000751546			GO:0009309	amine biosynthetic process	15	5211	0.02258
	GO:0010558	negative regulation of macromolecule biosynthetic process	8	1755	0.0173491			GO:0072351	tricarboxylic acid biosynthetic process	8	3477	0.00572875			GO:0046031	ADP metabolic process	12	1327	0.000751546			GO:0042401	cellular biogenic amine biosynthetic process	15	5211	0.02258
	GO:0009890	negative regulation of biosynthetic process	8	1755	0.0173491			GO:0030417	nicotianamine metabolic process	8	3477	0.00572875			GO:0006757	ATP generation from ADP	12	1327	0.000751546			GO:0010411	xyloglucan metabolic process	15	5211	0.0398149
	GO:0031327	negative regulation of cellular biosynthetic process	8	1755	0.0173491			GO:0030418	nicotianamine biosynthetic process	8	3477	0.00572875			GO:0006096	glycolytic process	12	1327	0.000751546			GO:0044282	small molecule catabolic process	15	5211	0.0472299
	GO:0051172	negative regulation of nitrogen compound metabolic process	8	1755	0.0173491			GO:1902221	erythrose 4-phosphate/phosphoenolpyruvate family amino acid metabolic process	8	3477	0.00790417			GO:0043436	oxoacid metabolic process	57	1327	0.000790558			GO:0009064	glutamine family amino acid metabolic process	16	5211	0.0277916
	GO:2000113	negative regulation of cellular macromolecule biosynthetic process	8	1755	0.0173491			GO:0006558	L-phenylalanine metabolic process	8	3477	0.00790417			GO:0006082	organic acid metabolic process	57	1327	0.000852657			GO:0030244	cellulose biosynthetic process	17	5211	0.0390352
	GO:0031324	negative regulation of cellular metabolic process	8	1755	0.0197248			GO:0072350	tricarboxylic acid metabolic process	8	3477	0.0140291			GO:0044106	cellular amine metabolic process	10	1327	0.000946362			GO:0030243	cellulose metabolic process	17	5211	0.0390352
	GO:0010410	hemicellulose metabolic process	9	1755	0.0127597			GO:0009808	lignin metabolic process	9	3477	0.0238802			GO:0006576	cellular biogenic amine metabolic process	10	1327	0.000946362			GO:0010383	cell wall polysaccharide metabolic process	18	5211	0.0327701
	GO:0010383	cell wall polysaccharide metabolic process	9	1755	0.0127597			GO:0046274	lignin catabolic process	9	3477	0.0238802			GO:0006857	oligopeptide transport	7	1327	0.00121848			GO:0010410	hemicellulose metabolic process	18	5211	0.0327701
	GO:0000041	transition metal ion transport	10	1755	0.00353424			GO:0046271	phenylpropanoid catabolic process	9	3477	0.0238802			GO:0046939	nucleotide phosphorylation	12	1327	0.00140708			GO:0009664	plant-type cell wall organization	20	5211	0.0113477
	GO:0009072	aromatic amino acid family metabolic process	10	1755	0.0307401			GO:0009698	phenylpropanoid metabolic process	9	3477	0.0238802			GO:0006165	nucleoside diphosphate phosphorylation	12	1327	0.00140708			GO:0071669	plant-type cell wall organization or biogenesis	20	5211	0.0113477
	GO:0048523	negative regulation of cellular process	11	1755	0.0138179			GO:0019748	secondary metabolic process	9	3477	0.0498614			GO:0009132	nucleoside diphosphate metabolic process	12	1327	0.00158282			GO:0006576	cellular biogenic amine metabolic process	20	5211	0.0164377
	GO:0015893	drug transport	11	1755	0.0248465			GO:1901606	alpha-amino acid catabolic process	10	3477	0.00477956			GO:0006820	anion transport	15	1327	0.00243671			GO:0044106	cellular amine metabolic process	20	5211	0.0164377
	GO:0006855	drug transmembrane transport	11	1755	0.0248465			GO:0009063	cellular amino acid catabolic process	10	3477	0.00811332			GO:0032787	monocarboxylic acid metabolic process	27	1327	0.00287034			GO:0044272	sulfur compound biosynthetic process	22	5211	0.0138539
	GO:0006090	pyruvate metabolic process	11	1755	0.0296506			GO:0016054	organic acid catabolic process	11	3477	0.0134617			GO:0016052	carbohydrate catabolic process	12	1327	0.00338522			GO:0006090	pyruvate metabolic process	25	5211	0.041744
	GO:1901565	organonitrogen compound catabolic process	11	1755	0.0322864			GO:0046395	carboxylic acid catabolic process	11	3477	0.0134617			GO:0050896	response to stimulus	71	1327	0.00482882			GO:0006260	DNA replication	27	5211	0.0438285
	GO:0044036	cell wall macromolecule metabolic process	12	1755	0.00821598			GO:0010411	xyloglucan metabolic process	12	3477	0.0195334			GO:0009308	amine metabolic process	11	1327	0.00594971			GO:0006928	movement of cell or subcellular component	32	5211	0.00499475
	GO:0009607	response to biotic stimulus	13	1755	5.07e-06			GO:0044282	small molecule catabolic process	12	3477	0.0231268			GO:0003333	amino acid transmembrane transport	6	1327	0.0117501			GO:0007018	microtubule-based movement	32	5211	0.00499475
	GO:0022904	respiratory electron transport chain	13	1755	0.00485424			GO:0009607	response to biotic stimulus	13	3477	0.00249745			GO:0006865	amino acid transport	6	1327	0.0117501			GO:0006790	sulfur compound metabolic process	37	5211	0.00301931
	GO:0071669	plant-type cell wall organization or biogenesis	15	1755	1.4e-05			GO:0000003	reproduction	13	3477	0.0112941			GO:0046394	carboxylic acid biosynthetic process	27	1327	0.0131696			GO:0006073	cellular glucan metabolic process	41	5211	0.00580511
	GO:0009664	plant-type cell wall organization	15	1755	1.4e-05			GO:0044703	multi-organism reproductive process	13	3477	0.0112941			GO:0016053	organic acid biosynthetic process	27	1327	0.0137278			GO:0044042	glucan metabolic process	41	5211	0.00580511
	GO:0071555	cell wall organization	16	1755	0.00278006			GO:0019953	sexual reproduction	13	3477	0.0112941			GO:0008150	biological_process	826	1327	0.0167389			GO:0044264	cellular polysaccharide metabolic process	44	5211	0.00475323
	GO:0045229	external encapsulating structure organization	16	1755	0.00278006			GO:0051704	multi-organism process	13	3477	0.0112941			GO:0015849	organic acid transport	7	1327	0.0174904			GO:0005976	polysaccharide metabolic process	46	5211	0.00738774
	GO:0044042	glucan metabolic process	16	1755	0.0168113			GO:0009309	amine biosynthetic process	14	3477	0.00216758			GO:0046942	carboxylic acid transport	7	1327	0.0174904			GO:0034728	nucleosome organization	48	5211	6.34e-07
	GO:0006073	cellular glucan metabolic process	16	1755	0.0168113			GO:0042401	cellular biogenic amine biosynthetic process	14	3477	0.00216758			GO:0016310	phosphorylation	123	1327	0.0180193			GO:0006334	nucleosome assembly	48	5211	6.34e-07
	GO:0044264	cellular polysaccharide metabolic process	17	1755	0.0158823			GO:0009064	glutamine family amino acid metabolic process	14	3477	0.00526247			GO:0006022	aminoglycan metabolic process	5	1327	0.0193915			GO:0071824	protein-DNA complex subunit organization	48	5211	8.37e-07
	GO:0005976	polysaccharide metabolic process	17	1755	0.0310788			GO:0010383	cell wall polysaccharide metabolic process	15	3477	0.0092761			GO:0098656	anion transmembrane transport	6	1327	0.0202046			GO:0065004	protein-DNA complex assembly	48	5211	8.37e-07
	GO:1901605	alpha-amino acid metabolic process	22	1755	0.00580369			GO:0010410	hemicellulose metabolic process	15	3477	0.0092761			GO:1905039	carboxylic acid transmembrane transport	6	1327	0.0202046			GO:0007017	microtubule-based process	50	5211	0.00143488
	GO:0022900	electron transport chain	22	1755	0.0178069			GO:0006576	cellular biogenic amine metabolic process	15	3477	0.0129279			GO:1903825	organic acid transmembrane transport	6	1327	0.0202046			GO:1901605	alpha-amino acid metabolic process	52	5211	0.0076675
	GO:0071554	cell wall organization or biogenesis	24	1755	0.000671629			GO:0044106	cellular amine metabolic process	15	3477	0.0129279			GO:0071669	plant-type cell wall organization or biogenesis	7	1327	0.0217421			GO:0006325	chromatin organization	55	5211	0.000568662
	GO:0006091	generation of precursor metabolites and energy	33	1755	0.013406			GO:0019439	aromatic compound catabolic process	17	3477	0.0341712			GO:0009664	plant-type cell wall organization	7	1327	0.0217421			GO:0034622	cellular protein-containing complex assembly	62	5211	6.28e-05
	GO:0030001	metal ion transport	38	1755	0.000392258			GO:1901361	organic cyclic compound catabolic process	18	3477	0.0196663			GO:0044283	small molecule biosynthetic process	30	1327	0.0332363			GO:0065003	protein-containing complex assembly	63	5211	0.00013887
	GO:0006520	cellular amino acid metabolic process	45	1755	0.000135343			GO:0006855	drug transmembrane transport	18	3477	0.0317694			GO:0015711	organic anion transport	7	1327	0.0421239			GO:0044262	cellular carbohydrate metabolic process	66	5211	0.00477394
	GO:0006812	cation transport	56	1755	0.00126808			GO:0015893	drug transport	18	3477	0.0317694			GO:0044036	cell wall macromolecule metabolic process	8	1327	0.0463732			GO:0043933	protein-containing complex subunit organization	68	5211	0.00013336
	GO:0006811	ion transport	66	1755	0.00263824			GO:0030243	cellulose metabolic process	19	3477	0.000250669		cellular_component	GO:0005576	extracellular region	32	1327	1.28315e-05			GO:0022607	cellular component assembly	75	5211	8e-05
	GO:0006979	response to oxidative stress	67	1755	0.000135343			GO:0030244	cellulose biosynthetic process	19	3477	0.000250669			GO:0016020	membrane	119	1327	0.000189957			GO:0030001	metal ion transport	82	5211	0.00781659
	GO:0019752	carboxylic acid metabolic process	68	1755	0.00295849			GO:0051273	beta-glucan metabolic process	19	3477	0.00372316		molecular_function	GO:0046906	tetrapyrrole binding	95	1327	4.48049e-10			GO:0006520	cellular amino acid metabolic process	90	5211	0.0276253
	GO:0043436	oxoacid metabolic process	68	1755	0.00343857			GO:0051274	beta-glucan biosynthetic process	19	3477	0.00372316			GO:0020037	heme binding	93	1327	5.88148e-10			GO:0006979	response to oxidative stress	102	5211	2.56e-05
	GO:0006082	organic acid metabolic process	69	1755	0.00253619			GO:1901565	organonitrogen compound catabolic process	19	3477	0.0263848			GO:0005506	iron ion binding	69	1327	7.22465e-08			GO:0016043	cellular component organization	138	5211	0.0187201
	GO:0055085	transmembrane transport	86	1755	0.012322			GO:0009308	amine metabolic process	19	3477	0.0295257			GO:0016491	oxidoreductase activity	205	1327	9.79693e-08			GO:0006811	ion transport	157	5211	0.0406089
	GO:0044281	small molecule metabolic process	88	1755	0.040295			GO:0009250	glucan biosynthetic process	20	3477	0.00679858			GO:0016705	oxidoreductase activity, acting on paired donors, with incorporation or reduction of molecular oxygen	63	1327	1.33423e-06			GO:0071840	cellular component organization or biogenesis	160	5211	0.0112548
	GO:0005975	carbohydrate metabolic process	93	1755	0.000864627			GO:0044036	cell wall macromolecule metabolic process	21	3477	0.00357277			GO:0005215	transporter activity	96	1327	4.71442e-06			GO:0019752	carboxylic acid metabolic process	171	5211	0.0104826
	GO:0006950	response to stress	108	1755	2.29e-09			GO:0006757	ATP generation from ADP	22	3477	0.00128523			GO:0030410	nicotianamine synthase activity	7	1327	9.66012e-05			GO:0043436	oxoacid metabolic process	174	5211	0.00726941
	GO:0050896	response to stimulus	121	1755	5.67e-09			GO:0009135	purine nucleoside diphosphate metabolic process	22	3477	0.00128523			GO:0004601	peroxidase activity	35	1327	0.000103139			GO:0006082	organic acid metabolic process	175	5211	0.00665182
	GO:0006810	transport	162	1755	0.00997843			GO:0009185	ribonucleoside diphosphate metabolic process	22	3477	0.00128523			GO:0016684	oxidoreductase activity, acting on peroxide as acceptor	35	1327	0.000117667			GO:0006950	response to stress	200	5211	0.015763
	GO:0051234	establishment of localization	162	1755	0.0112128			GO:0006096	glycolytic process	22	3477	0.00128523			GO:0042910	xenobiotic transmembrane transporter activity	14	1327	0.000148034			GO:0050896	response to stimulus	227	5211	0.0450266
	GO:0051179	localization	163	1755	0.0114163			GO:0046031	ADP metabolic process	22	3477	0.00128523			GO:0016209	antioxidant activity	36	1327	0.000151446			GO:0055085	transmembrane transport	232	5211	0.0129111
	GO:0055114	oxidation-reduction process	277	1755	4.1e-11			GO:0009179	purine ribonucleoside diphosphate metabolic process	22	3477	0.00128523			GO:0008061	chitin binding	6	1327	0.00105432			GO:0044281	small molecule metabolic process	252	5211	0.0109395
	GO:0008152	metabolic process	784	1755	0.00267051			GO:0006165	nucleoside diphosphate phosphorylation	22	3477	0.00297075			GO:0015291	secondary active transmembrane transporter activity	19	1327	0.00126515			GO:0005975	carbohydrate metabolic process	267	5211	3.27e-06
	GO:0008150	biological_process	1146	1755	3.35e-07			GO:0046939	nucleotide phosphorylation	22	3477	0.00297075			GO:0003824	catalytic activity	643	1327	0.00133535			GO:0016310	phosphorylation	433	5211	0.0499955
cellular_component	GO:0005618	cell wall	12	1755	0.0448297			GO:0009132	nucleoside diphosphate metabolic process	22	3477	0.00346965			GO:0015297	antiporter activity	16	1327	0.00170603			GO:0006810	transport	442	5211	0.0212832
	GO:0030312	external encapsulating structure	12	1755	0.0448297			GO:0006090	pyruvate metabolic process	23	3477	0.00210983			GO:0022857	transmembrane transporter activity	66	1327	0.00179779			GO:0051234	establishment of localization	442	5211	0.0251026
	GO:0048046	apoplast	13	1755	0.00339363			GO:0033692	cellular polysaccharide biosynthetic process	23	3477	0.00335417			GO:0016757	transferase activity, transferring glycosyl groups	56	1327	0.00222779			GO:0051179	localization	445	5211	0.0253627
	GO:0005576	extracellular region	53	1755	4.01e-11			GO:0000271	polysaccharide biosynthetic process	23	3477	0.00335417			GO:0008509	anion transmembrane transporter activity	11	1327	0.00254007			GO:0055114	oxidation-reduction process	542	5211	0.0119446
	GO:0016020	membrane	166	1755	9.25e-07			GO:0071669	plant-type cell wall organization or biogenesis	25	3477	1.47e-06			GO:0046872	metal ion binding	207	1327	0.00582579		cellular_component	GO:0048046	apoplast	27	5211	0.00829786
molecular_function	GO:0016841	ammonia-lyase activity	5	1755	0.00292513			GO:0009664	plant-type cell wall organization	25	3477	1.47e-06			GO:0003950	NAD+ ADP-ribosyltransferase activity	5	1327	0.00654954			GO:0005576	extracellular region	85	5211	7.81e-05
	GO:0050664	oxidoreductase activity, acting on NAD(P)H, oxygen as acceptor	5	1755	0.0123196			GO:0016052	carbohydrate catabolic process	26	3477	0.000749587			GO:0015171	amino acid transmembrane transporter activity	6	1327	0.00732114			GO:0000786	nucleosome	141	5211	0.000174667
	GO:0008061	chitin binding	5	1755	0.0154104			GO:0045229	external encapsulating structure organization	27	3477	0.00186102			GO:0046943	carboxylic acid transmembrane transporter activity	6	1327	0.00732114			GO:0044815	DNA packaging complex	142	5211	2.56e-05
	GO:0003950	NAD+ ADP-ribosyltransferase activity	5	1755	0.0189784			GO:0071555	cell wall organization	27	3477	0.00186102			GO:0005342	organic acid transmembrane transporter activity	6	1327	0.00732114			GO:0032993	protein-DNA complex	142	5211	2.58e-05
	GO:0004427	inorganic diphosphatase activity	6	1755	0.0242123			GO:0034637	cellular carbohydrate biosynthetic process	29	3477	0.0170978			GO:0043169	cation binding	210	1327	0.00746008			GO:0005634	nucleus	210	5211	0.000174667
	GO:0140102	catalytic activity, acting on a rRNA	6	1755	0.0371843			GO:0034728	nucleosome organization	31	3477	4.2e-05			GO:0016758	transferase activity, transferring hexosyl groups	42	1327	0.0100879			GO:0043231	intracellular membrane-bounded organelle	232	5211	0.00730288
	GO:0015232	heme transmembrane transporter activity	7	1755	0.00215328			GO:0006334	nucleosome assembly	31	3477	4.2e-05			GO:0061135	endopeptidase regulator activity	12	1327	0.010859			GO:0043227	membrane-bounded organelle	239	5211	0.00437653
	GO:0016702	oxidoreductase activity, acting on single donors with incorporation of molecular oxygen, incorporation of two atoms of oxygen	7	1755	0.0153971			GO:0071824	protein-DNA complex subunit organization	31	3477	5.12e-05			GO:0061134	peptidase regulator activity	12	1327	0.010859			GO:0016020	membrane	384	5211	0.00418961
	GO:0051213	dioxygenase activity	7	1755	0.020639			GO:0065004	protein-DNA complex assembly	31	3477	5.12e-05			GO:0004866	endopeptidase inhibitor activity	12	1327	0.010859		molecular_function	GO:0030151	molybdenum ion binding	5	5211	0.0312764
	GO:0016799	hydrolase activity, hydrolyzing N-glycosyl compounds	7	1755	0.0434726			GO:0006928	movement of cell or subcellular component	32	3477	1.02e-05			GO:0030414	peptidase inhibitor activity	12	1327	0.010859			GO:0046912	transferase activity, transferring acyl groups, acyl groups converted into alkyl on transfer	7	5211	0.0484575
	GO:0016701	oxidoreductase activity, acting on single donors with incorporation of molecular oxygen	7	1755	0.0484149			GO:0007018	microtubule-based movement	32	3477	1.02e-05			GO:0022804	active transmembrane transporter activity	29	1327	0.0121048			GO:0030410	nicotianamine synthase activity	9	5211	0.0186932
	GO:0008146	sulfotransferase activity	8	1755	0.0151859			GO:0016051	carbohydrate biosynthetic process	33	3477	0.0086543			GO:0016765	transferase activity, transferring alkyl or aryl (other than methyl) groups	10	1327	0.0125012			GO:0016769	transferase activity, transferring nitrogenous groups	14	5211	0.0270606
	GO:0048038	quinone binding	8	1755	0.0282253			GO:0006325	chromatin organization	33	3477	0.01656			GO:0016667	oxidoreductase activity, acting on a sulfur group of donors	13	1327	0.0129009			GO:0008483	transaminase activity	14	5211	0.0270606
	GO:0016782	transferase activity, transferring sulfur-containing groups	9	1755	0.0256278			GO:0044042	glucan metabolic process	34	3477	0.000452053			GO:0008514	organic anion transmembrane transporter activity	6	1327	0.0135726			GO:0005516	calmodulin binding	14	5211	0.0398924
	GO:0016762	xyloglucan:xyloglucosyl transferase activity	11	1755	0.00167089			GO:0006073	cellular glucan metabolic process	34	3477	0.000452053			GO:0008171	O-methyltransferase activity	9	1327	0.0137467			GO:0016760	cellulose synthase (UDP-forming) activity	16	5211	0.0332764
	GO:0042910	xenobiotic transmembrane transporter activity	11	1755	0.0248465			GO:1901605	alpha-amino acid metabolic process	34	3477	0.0272174			GO:0031406	carboxylic acid binding	8	1327	0.0148537			GO:0016759	cellulose synthase activity	16	5211	0.0332764
	GO:0004867	serine-type endopeptidase inhibitor activity	11	1755	0.0411825			GO:0022414	reproductive process	36	3477	0.0313967			GO:0043177	organic acid binding	8	1327	0.0148537			GO:0015103	inorganic anion transmembrane transporter activity	17	5211	0.00824086
	GO:0051287	NAD binding	12	1755	0.0448297			GO:0044264	cellular polysaccharide metabolic process	37	3477	0.000227834			GO:0004867	serine-type endopeptidase inhibitor activity	10	1327	0.0176042			GO:0016762	xyloglucan:xyloglucosyl transferase activity	20	5211	0.0113477
	GO:0016675	oxidoreductase activity, acting on a heme group of donors	13	1755	3.57e-05			GO:0007017	microtubule-based process	38	3477	0.000505469			GO:0015035	protein disulfide oxidoreductase activity	9	1327	0.0234407			GO:0008171	O-methyltransferase activity	22	5211	0.046047
	GO:0016676	oxidoreductase activity, acting on a heme group of donors, oxygen as acceptor	13	1755	3.57e-05			GO:0005976	polysaccharide metabolic process	40	3477	0.000154083			GO:0019842	vitamin binding	15	1327	0.0245447			GO:0008509	anion transmembrane transporter activity	26	5211	0.0115421
	GO:0004129	cytochrome-c oxidase activity	13	1755	3.57e-05			GO:0071554	cell wall organization or biogenesis	41	3477	0.000383853			GO:0016763	transferase activity, transferring pentosyl groups	7	1327	0.0266607			GO:0016765	transferase activity, transferring alkyl or aryl (other than methyl) groups	28	5211	0.0112964
	GO:0015002	heme-copper terminal oxidase activity	14	1755	1.2e-05			GO:0034622	cellular protein-containing complex assembly	45	3477	7.29e-05			GO:0016597	amino acid binding	6	1327	0.0287482			GO:0005507	copper ion binding	29	5211	0.0407472
	GO:0008171	O-methyltransferase activity	14	1755	0.000749171			GO:0065003	protein-containing complex assembly	47	3477	6.76e-05			GO:0005509	calcium ion binding	30	1327	0.0365335			GO:0003777	microtubule motor activity	32	5211	0.00499475
	GO:0061135	endopeptidase regulator activity	14	1755	0.017155			GO:0044262	cellular carbohydrate metabolic process	49	3477	0.00188404			GO:0015036	disulfide oxidoreductase activity	10	1327	0.0393349			GO:0003774	motor activity	34	5211	0.0101411
	GO:0030414	peptidase inhibitor activity	14	1755	0.017155			GO:0043933	protein-containing complex subunit organization	50	3477	8.83e-05			GO:0043167	ion binding	420	1327	0.0441045			GO:0070279	vitamin B6 binding	38	5211	0.0150769
	GO:0061134	peptidase regulator activity	14	1755	0.017155			GO:0022607	cellular component assembly	52	3477	0.000264913			GO:0008066	glutamate receptor activity	5	1327	0.0477052			GO:0030170	pyridoxal phosphate binding	38	5211	0.0150769
	GO:0004866	endopeptidase inhibitor activity	14	1755	0.017155			GO:0030001	metal ion transport	58	3477	0.00692705			GO:0030594	neurotransmitter receptor activity	5	1327	0.0477052			GO:0008017	microtubule binding	43	5211	0.000492894
	GO:0030145	manganese ion binding	15	1755	0.000997753			GO:0006520	cellular amino acid metabolic process	64	3477	0.0181177			GO:0022835	transmitter-gated channel activity	5	1327	0.0477052			GO:0015631	tubulin binding	43	5211	0.000823192
	GO:0005507	copper ion binding	15	1755	0.00461105			GO:0016043	cellular component organization	97	3477	0.0125608			GO:0022834	ligand-gated channel activity	5	1327	0.0477052			GO:0046527	glucosyltransferase activity	45	5211	0.0067476
	GO:0045735	nutrient reservoir activity	16	1755	0.0155852			GO:0006979	response to oxidative stress	111	3477	1.47e-12			GO:0005230	extracellular ligand-gated ion channel activity	5	1327	0.0477052			GO:0019842	vitamin binding	46	5211	0.0237498
	GO:0016831	carboxy-lyase activity	17	1755	0.000729638			GO:0071840	cellular component organization or biogenesis	113	3477	0.00624502			GO:0022824	transmitter-gated ion channel activity	5	1327	0.0477052			GO:0008092	cytoskeletal protein binding	49	5211	0.0116801
	GO:0016830	carbon-carbon lyase activity	18	1755	0.0031332			GO:0019752	carboxylic acid metabolic process	121	3477	0.00521532			GO:0004970	ionotropic glutamate receptor activity	5	1327	0.0477052			GO:0043565	sequence-specific DNA binding	104	5211	0.00584383
	GO:0046527	glucosyltransferase activity	18	1755	0.012961			GO:0043436	oxoacid metabolic process	124	3477	0.00289979			GO:0015276	ligand-gated ion channel activity	5	1327	0.0477052			GO:0004601	peroxidase activity	107	5211	2.02e-05
	GO:0070279	vitamin B6 binding	22	1755	0.000120629			GO:0006082	organic acid metabolic process	125	3477	0.00245219			GO:0016740	transferase activity	243	1327	0.0488284			GO:0016684	oxidoreductase activity, acting on peroxide as acceptor	107	5211	2.58e-05
	GO:0030170	pyridoxal phosphate binding	22	1755	0.000120629			GO:0006950	response to stress	181	3477	1.44e-08										GO:0016209	antioxidant activity	110	5211	4.87e-05
	GO:0019842	vitamin binding	24	1755	0.000671629			GO:0050896	response to stimulus	198	3477	5.34e-07										GO:0046982	protein heterodimerization activity	139	5211	0.000338573
	GO:0016651	oxidoreductase activity, acting on NAD(P)H	26	1755	0.00432064			GO:0005975	carbohydrate metabolic process	203	3477	1.07e-08										GO:0016758	transferase activity, transferring hexosyl groups	148	5211	0.0013048
	GO:0015078	proton transmembrane transporter activity	26	1755	0.00684472			GO:0006468	protein phosphorylation	290	3477	0.0089653										GO:0004553	hydrolase activity, hydrolyzing O-glycosyl compounds	153	5211	0.00247355
	GO:0015077	monovalent inorganic cation transmembrane transporter activity	32	1755	0.0113677			GO:0016310	phosphorylation	314	3477	0.00251316										GO:0003700	DNA-binding transcription factor activity	158	5211	0.00827871
	GO:0016829	lyase activity	34	1755	0.00971755			GO:0055114	oxidation-reduction process	453	3477	1.47e-12										GO:0016798	hydrolase activity, acting on glycosyl bonds	164	5211	0.00352399
	GO:0043565	sequence-specific DNA binding	36	1755	0.0438197			GO:0008152	metabolic process	1488	3477	0.04232										GO:0140110	transcription regulator activity	166	5211	0.0131018
	GO:0022890	inorganic cation transmembrane transporter activity	38	1755	0.0239952			GO:0008150	biological_process	2190	3477	1.67e-05										GO:0016757	transferase activity, transferring glycosyl groups	196	5211	0.000132217
	GO:0008324	cation transmembrane transporter activity	41	1755	0.0161105		cellular_component	GO:0031225	anchored component of membrane	8	3477	0.018133										GO:0046983	protein dimerization activity	214	5211	9.39e-09
	GO:0016747	transferase activity, transferring acyl groups other than amino-acyl groups	45	1755	0.00266037			GO:0048046	apoplast	23	3477	0.00090018										GO:0020037	heme binding	230	5211	0.000338573
	GO:0016746	transferase activity, transferring acyl groups	48	1755	0.00513674			GO:0005576	extracellular region	92	3477	1.68e-12										GO:0046906	tetrapyrrole binding	232	5211	0.000656851
	GO:0015318	inorganic molecular entity transmembrane transporter activity	48	1755	0.0311295			GO:0032993	protein-DNA complex	106	3477	5.51e-13										GO:0005215	transporter activity	273	5211	0.00541736
	GO:0015075	ion transmembrane transporter activity	51	1755	0.0177481			GO:0044815	DNA packaging complex	106	3477	5.51e-13										GO:0016301	kinase activity	455	5211	0.0478555
	GO:0009055	electron transfer activity	53	1755	8.41e-07			GO:0000786	nucleosome	106	3477	1.05e-12										GO:0016773	phosphotransferase activity, alcohol group as acceptor	459	5211	0.0208457
	GO:0016758	transferase activity, transferring hexosyl groups	59	1755	0.000873763			GO:0016020	membrane	269	3477	0.00135621										GO:0003677	DNA binding	536	5211	0.000648089
	GO:0004553	hydrolase activity, hydrolyzing O-glycosyl compounds	60	1755	0.00192521		molecular_function	GO:0009916	alternative oxidase activity	5	3477	0.0123161										GO:0016491	oxidoreductase activity	618	5211	0.0049815
	GO:0016798	hydrolase activity, acting on glycosyl bonds	68	1755	0.000439782			GO:0016841	ammonia-lyase activity	5	3477	0.0370974										GO:0005524	ATP binding	655	5211	0.0493858
	GO:0016757	transferase activity, transferring glycosyl groups	71	1755	0.00200993			GO:0003885	D-arabinono-1,4-lactone oxidase activity	6	3477	0.0242557										GO:0016740	transferase activity	978	5211	6.48e-05
	GO:0016684	oxidoreductase activity, acting on peroxide as acceptor	72	1755	1.2e-05			GO:0016899	oxidoreductase activity, acting on the CH-OH group of donors, oxygen as acceptor	6	3477	0.0415201										GO:0005515	protein binding	1187	5211	0.0142005
	GO:0004601	peroxidase activity	72	1755	1.2e-05			GO:0016744	transferase activity, transferring aldehyde or ketonic groups	6	3477	0.0415201										GO:0003824	catalytic activity	2479	5211	5.78e-06
	GO:0016209	antioxidant activity	73	1755	1.2e-05			GO:0003872	6-phosphofructokinase activity	7	3477	0.0118214
	GO:0016705	oxidoreductase activity, acting on paired donors, with incorporation or reduction of molecular oxygen	74	1755	1.3e-05			GO:0008443	phosphofructokinase activity	7	3477	0.0211523
	GO:0005506	iron ion binding	76	1755	1.29e-05			GO:0071949	FAD binding	7	3477	0.0346365
	GO:0022857	transmembrane transporter activity	86	1755	0.000732215			GO:0030410	nicotianamine synthase activity	8	3477	0.00572875
	GO:0005215	transporter activity	120	1755	5.75e-06			GO:0052716	hydroquinone:oxygen oxidoreductase activity	9	3477	0.0238802
	GO:0020037	heme binding	144	1755	4.05e-12			GO:0005516	calmodulin binding	10	3477	0.0475406
	GO:0046906	tetrapyrrole binding	145	1755	7.78e-12			GO:0008483	transaminase activity	11	3477	0.0164156
	GO:0046872	metal ion binding	259	1755	0.0274282			GO:0016769	transferase activity, transferring nitrogenous groups	11	3477	0.0164156
	GO:0016491	oxidoreductase activity	318	1755	7.61e-11			GO:0008146	sulfotransferase activity	13	3477	0.0135344
	GO:0016740	transferase activity	335	1755	0.00340003			GO:0016682	oxidoreductase activity, acting on diphenols and related substances as donors, oxygen as acceptor	14	3477	0.00526247
	GO:0003824	catalytic activity	948	1755	1.3e-15			GO:0016762	xyloglucan:xyloglucosyl transferase activity	14	3477	0.0183607
								GO:0016782	transferase activity, transferring sulfur-containing groups	14	3477	0.0423635
								GO:0016679	oxidoreductase activity, acting on diphenols and related substances as donors	16	3477	0.0145212
								GO:0016760	cellulose synthase (UDP-forming) activity	17	3477	0.000536118
								GO:0016759	cellulose synthase activity	17	3477	0.000536118
								GO:0042910	xenobiotic transmembrane transporter activity	18	3477	0.0317694
								GO:0008171	O-methyltransferase activity	21	3477	0.00183368
								GO:0030145	manganese ion binding	21	3477	0.00749621
								GO:0004867	serine-type endopeptidase inhibitor activity	21	3477	0.0127032
								GO:0035251	UDP-glucosyltransferase activity	21	3477	0.0204457
								GO:0030414	peptidase inhibitor activity	23	3477	0.024374
								GO:0004866	endopeptidase inhibitor activity	23	3477	0.024374
								GO:0061135	endopeptidase regulator activity	23	3477	0.024374
								GO:0061134	peptidase regulator activity	23	3477	0.024374
								GO:0016831	carboxy-lyase activity	24	3477	0.0064132
								GO:0005507	copper ion binding	25	3477	0.00409085
								GO:0045735	nutrient reservoir activity	25	3477	0.0435842
								GO:0016830	carbon-carbon lyase activity	28	3477	0.00902992
								GO:0003777	microtubule motor activity	32	3477	1.02e-05
								GO:0003774	motor activity	33	3477	4.47e-05
								GO:0008194	UDP-glycosyltransferase activity	33	3477	0.0396327
								GO:0046527	glucosyltransferase activity	35	3477	0.00163197
								GO:0070279	vitamin B6 binding	36	3477	9.16e-05
								GO:0030170	pyridoxal phosphate binding	36	3477	9.16e-05
								GO:0008017	microtubule binding	37	3477	1.07e-05
								GO:0015631	tubulin binding	37	3477	1.9e-05
								GO:0019842	vitamin binding	41	3477	0.000383853
								GO:0016614	oxidoreductase activity, acting on CH-OH group of donors	42	3477	0.0364563
								GO:0008092	cytoskeletal protein binding	43	3477	0.000180928
								GO:0009055	electron transfer activity	64	3477	0.0226321
								GO:0043565	sequence-specific DNA binding	74	3477	0.00398628
								GO:0005509	calcium ion binding	74	3477	0.0106561
								GO:0046982	protein heterodimerization activity	107	3477	6.67e-13
								GO:0003700	DNA-binding transcription factor activity	110	3477	0.00722533
								GO:0140110	transcription regulator activity	112	3477	0.0235567
								GO:0004601	peroxidase activity	116	3477	1.45e-12
								GO:0016684	oxidoreductase activity, acting on peroxide as acceptor	116	3477	1.63e-12
								GO:0016209	antioxidant activity	117	3477	1.87e-12
								GO:0004553	hydrolase activity, hydrolyzing O-glycosyl compounds	117	3477	8.36e-05
								GO:0016705	oxidoreductase activity, acting on paired donors, with incorporation or reduction of molecular oxygen	123	3477	0.000103322
								GO:0016798	hydrolase activity, acting on glycosyl bonds	125	3477	0.000117989
								GO:0016758	transferase activity, transferring hexosyl groups	127	3477	1.19e-07
								GO:0005506	iron ion binding	127	3477	0.000102262
								GO:0016757	transferase activity, transferring glycosyl groups	156	3477	1.21e-07
								GO:0046983	protein dimerization activity	169	3477	4.96e-12
								GO:0005215	transporter activity	184	3477	0.011276
								GO:0020037	heme binding	232	3477	6.12e-12
								GO:0046906	tetrapyrrole binding	233	3477	1.37e-11
								GO:0004672	protein kinase activity	292	3477	0.0132443
								GO:0016301	kinase activity	316	3477	0.0181014
								GO:0016773	phosphotransferase activity, alcohol group as acceptor	319	3477	0.00764763
								GO:0003677	DNA binding	356	3477	0.00427524
								GO:0016491	oxidoreductase activity	532	3477	1.21e-07
								GO:0016740	transferase activity	688	3477	1.55e-06
								GO:0097159	organic cyclic compound binding	1249	3477	0.0293199
								GO:1901363	heterocyclic compound binding	1249	3477	0.0293199
								GO:0003824	catalytic activity	1824	3477	7.46e-20
