# Supplementary material for: Transcriptome analysis of barley (Hordeum vulgare L.) under waterlogging stress, and overexpression of the HvADH4 gene confers waterlogging tolerance in transgenic Arabidopsis
Source: BMC Plant Biol. 2023 Jan 30;23:62. doi: 10.1186/s12870-023-04081-6 (PMC9885653; doi:10.1186/s12870-023-04081-6)
Supplement: Supplementary file 3 — Additional file 3: Table S3. KEGG enrichment analysis of the differentially expressed genes. [file 12870_2023_4081_MOESM3_ESM.xlsx]

## Sheet: Sheet1
Table S3 KEGG enrichment analysis of the differentially expressed genes
TX9425_24 vs TX9425_CK						TX9425_72 vs TX9425_CK						Franklin_24 vs Franklin_CK						Franklin_72 vs Franklin_CK
pathway_id	pathway_name	Input.number	Background.number	pvalue		pathway_id	pathway_name	Input.number	Background.number	pvalue		pathway_id	pathway_name	Input.number	Background.number	pvalue		pathway_id	pathway_name	Input.number	Background.number	pvalue
ko00940	Phenylpropanoid biosynthesis	101	363	0		ko00940	Phenylpropanoid biosynthesis	156	363	2.03881e-12		ko00010	Glycolysis / Gluconeogenesis	24	126	9.26634e-06		ko00940	Phenylpropanoid biosynthesis	151	363	2.86e-07
ko01110	Biosynthesis of secondary metabolites	234	1562	1.79e-09		ko01110	Biosynthesis of secondary metabolites	410	1562	9.00144e-11		ko00270	Cysteine and methionine metabolism	21	111	3.65021e-05		ko00270	Cysteine and methionine metabolism	57	111	8.03e-07
ko00901	Indole alkaloid biosynthesis	6	7	7.76e-06		ko04217	Necroptosis	39	112	0.000141174		ko00980	Metabolism of xenobiotics by cytochrome P450	17	87	0.000129592		ko04217	Necroptosis	55	112	7.25e-06
ko00360	Phenylalanine metabolism	14	42	4.93e-05		ko00280	Valine, leucine and isoleucine degradation	17	37	0.000288641		ko00940	Phenylpropanoid biosynthesis	45	363	0.000236182		ko01110	Biosynthesis of secondary metabolites	519	1562	0.000215029
ko00965	Betalain biosynthesis	6	9	7.74e-05		ko00901	Indole alkaloid biosynthesis	6	7	0.000350724		ko01110	Biosynthesis of secondary metabolites	145	1562	0.000696107		ko00010	Glycolysis / Gluconeogenesis	55	126	0.000398589
ko00945	Stilbenoid, diarylheptanoid and gingerol biosynthesis	12	40	0.000510887		ko00980	Metabolism of xenobiotics by cytochrome P450	31	87	0.000413508		ko00430	Taurine and hypotaurine metabolism	4	12	0.00818617		ko00905	Brassinosteroid biosynthesis	9	11	0.000466506
ko00950	Isoquinoline alkaloid biosynthesis	9	26	0.000808775		ko00360	Phenylalanine metabolism	18	42	0.00055257		ko04141	Protein processing in endoplasmic reticulum	27	231	0.00840423		ko01230	Biosynthesis of amino acids	92	239	0.00126679
ko00270	Cysteine and methionine metabolism	23	111	0.000878365		ko00010	Glycolysis / Gluconeogenesis	40	126	0.00099703								ko00980	Metabolism of xenobiotics by cytochrome P450	38	87	0.00289633
ko00350	Tyrosine metabolism	11	42	0.00291413		ko00270	Cysteine and methionine metabolism	35	111	0.00226377								ko00330	Arginine and proline metabolism	25	52	0.00315181
ko00941	Flavonoid biosynthesis	18	91	0.00511222		ko00965	Betalain biosynthesis	6	9	0.00290945								ko00280	Valine, leucine and isoleucine degradation	19	37	0.00384247
ko01100	Metabolic pathways	350	3003	0.00649696		ko00500	Starch and sucrose metabolism	61	221	0.00311225								ko01130	Biosynthesis of antibiotics	152	438	0.00714271
ko00010	Glycolysis / Gluconeogenesis	22	126	0.00984424		ko00350	Tyrosine metabolism	16	42	0.00467824								ko03320	PPAR signaling pathway	21	44	0.00726539
						ko00640	Propanoate metabolism	14	35	0.00478442
						ko00030	Pentose phosphate pathway	17	46	0.00517451
						ko04010	MAPK signaling pathway	179	762	0.00617337
						ko00950	Isoquinoline alkaloid biosynthesis	11	26	0.00732335
						ko04620	Toll-like receptor signaling pathway	174	742	0.00735004
						ko00480	Glutathione metabolism	35	120	0.00892855
