# Supplementary material for: Transcriptome analysis of barley (Hordeum vulgare L.) under waterlogging stress, and overexpression of the HvADH4 gene confers waterlogging tolerance in transgenic Arabidopsis
Source: BMC Plant Biol. 2023 Jan 30;23:62. doi: 10.1186/s12870-023-04081-6 (PMC9885653; doi:10.1186/s12870-023-04081-6)
Supplement: Supplementary file 4 — Additional file 4: Table S4. Properties and locations of the predicted HvADH proteins in barley. [file 12870_2023_4081_MOESM4_ESM.xlsx]

## Sheet: Sheet1
Table S4 Properties and locations of the predicted HvADH proteins in barley
Gene ID	Gene name	Hv-Chra	Startb	Endc	CDs length (bp)	Number of amino acid	Isoelectric point (PI)d	Molecular weight (Mw) KDae
HORVU1Hr1G003130	HvADH1	1	6528654	6530320	405	134	5.86	13.8248
HORVU1Hr1G007800	HvADH2	1	16446297	16448141	1116	371	7.58	38.6538
HORVU1Hr1G010130	HvADH3	1	23059462	23064407	1347	448	6.13	48.106
HORVU1Hr1G082250	HvADH4	1	528988724	528991254	1137	378	6.08	41.0416
HORVU2Hr1G010010	HvADH5	2	18942377	18944152	1218	405	6.3	43.7109
HORVU2Hr1G010830	HvADH6	2	21346776	21348607	1086	361	6.46	38.6394
HORVU2Hr1G010840	HvADH7	2	21354222	21355960	1089	362	6.63	38.6264
HORVU2Hr1G014790	HvADH8	2	32439910	32440721	258	85	6.04	9.45207
HORVU2Hr1G020900	HvADH9	2	58536434	58537835	738	245	5.98	25.8347
HORVU2Hr1G029960	HvADH10	2	108974596	108977238	843	280	8.79	29.2688
HORVU2Hr1G067980	HvADH11	2	476561937	476564714	1107	368	9.23	39.1013
HORVU2Hr1G068010	HvADH12	2	476645551	476647602	1002	333	9.29	34.4097
HORVU2Hr1G099350	HvADH13	2	687355694	687371954	540	179	9.18	13.4383
HORVU2Hr1G099360	HvADH14	2	687453660	687454544	219	72	5.17	7.82432
HORVU3Hr1G034820	HvADH15	3	191148471	191150128	894	297	8.61	32.0008
HORVU3Hr1G044960	HvADH16	3	292691628	292693067	336	111	7.78	11.5952
HORVU3Hr1G049030	HvADH17	3	340937311	340938568	99	32	4.51	3.47492
HORVU3Hr1G097060	HvADH18	3	655144010	655144976	465	154	5.86	16.8378
HORVU3Hr1G097140	HvADH19	3	655213780	655217317	1080	359	6.49	38.6119
HORVU3Hr1G097160	HvADH20	3	655238168	655243168	1074	357	5.94	38.5076
HORVU4Hr1G016770	HvADH21	4	70810594	70813834	885	294	7.08	31.2083
HORVU4Hr1G016780	HvADH22	4	70817209	70818847	585	194	8.4	21.8511
HORVU4Hr1G016810	HvADH23	4	70913154	70929994	1149	382	6.28	40.9033
HORVU4Hr1G078460	HvADH24	4	607602556	607605035	1176	391	5.94	41.1048
HORVU4Hr1G078470	HvADH25	4	607622982	607627985	1242	413	6.15	43.7965
HORVU5Hr1G010490	HvADH26	5	26130115	26131600	306	101	8.44	10.2939
HORVU5Hr1G051820	HvADH27	5	249963511	249965489	615	204	8.81	21.7742
HORVU5Hr1G057090	HvADH28	5	447602926	447607698	966	321	5.74	34.6709
HORVU5Hr1G062030	HvADH29	5	482985970	483048422	1167	388	6.53	40.0069
HORVU6Hr1G032760	HvADH30	6	144629484	144630727	906	301	5.98	31.0038
HORVU6Hr1G035410	HvADH31	6	170727197	170727480	147	48	7.93	5.29618
HORVU6Hr1G035420	HvADH32	6	170800828	170804655	1104	367	5.63	39.0791
HORVU6Hr1G060010	HvADH33	6	397261446	397264471	1260	419	7.86	44.0836
HORVU6Hr1G063060	HvADH34	6	423977332	423978446	327	108	7.68	11.0538
HORVU6Hr1G065400	HvADH35	6	449541048	449542197	432	143	8.96	15.0161
HORVU6Hr1G087220	HvADH36	6	563556676	563562163	1113	370	6	39.0301
HORVU6Hr1G090260	HvADH37	6	571850670	571854639	1524	507	7.3	53.7257
HORVU7Hr1G058160	HvADH38	7	255750440	255752096	645	214	9.03	22.9354
HORVU7Hr1G079380	HvADH39	7	467925261	467929125	1128	375	6.6	39.5267
HORVU7Hr1G090560	HvADH40	Un	552411351	552414598	1122	373	6.83	39.4105
HORVU0Hr1G008870	HvADH41	Un	53354729	53356386	804	267	9.07	29.0927
HORVU0Hr1G010220	HvADH42	Un	57900224	57902085	555	184	5.87	16.1368
HORVU0Hr1G012860	HvADH43	Un	74051022	74053033	1278	425	6.6	44.5122
HORVU0Hr1G012940	HvADH44	Un	74587459	74589376	1194	397	9.66	42.569
Notes:
a Hv_Chr,The chromosome name.
b Start, Predicted starting position of mRNA.
c End, Predicted termination position of mRNA.
d pI, Theoretical Isoelectric point.
e MW, Molecular weight (Mw) predicted by ExPASy (http://web.expasy.org/tools/).
