# Supplementary material for: Transcriptome analysis of barley (Hordeum vulgare L.) under waterlogging stress, and overexpression of the HvADH4 gene confers waterlogging tolerance in transgenic Arabidopsis
Source: BMC Plant Biol. 2023 Jan 30;23:62. doi: 10.1186/s12870-023-04081-6 (PMC9885653; doi:10.1186/s12870-023-04081-6)
Supplement: Supplementary file 5 — Additional file 5: Table S5. qRT-PCR and cloning primers used in this study. [file 12870_2023_4081_MOESM5_ESM.xlsx]

## Sheet: Sheet1
Table S5 qRT-PCR and cloning primers used in this study
Primer name	Forward primer (5'- 3')	Reverse primer (5'- 3')	Description
HvADH4	CTCGCTTCACCATCAACGGAA	GGGTTGATCTTTGCGAGGCA	qRT-PCR
HvPOD1	GGACCGGCTGTACAACTTCA	GACGTGACGGTAGTAGCTCG	qRT-PCR
HvMADS1	AGTGAAGGCGGTGCAAGTAA	CGCTATTTCGTTGCGCCAAT	qRT-PCR
HvASR1	GAGTACGAGCGGATCACCAA	CTCGATCTTGTGCTTGTGCG	qRT-PCR
HvRSP1	CCATGGACTTCTTGCCGGG	GAGCCCGAACGACGACATAA	qRT-PCR
HvNAC1	CGTGGAGGACTCGCATAACA	GTAGTCGACGGTGTTGAGCA	qRT-PCR
HvERF1	CTCGATCCATTCCCTGGTGG	AAGGCTTTGGACTGGGAAGG	qRT-PCR
HvGS1	CGATCTCCATTCTCTCGCCT	AACGGGTCCTTGAAAATGGC	qRT-PCR
HvGST	TGGAAGCAGGTGGTCAAGAT	TGTGAAGCCCGATGGAAGAT	qRT-PCR
HvPDC	ATGCTTACGGGTGACAATGC	CTGGAATTCATACCCGCAGC	qRT-PCR
Hvactin	GGTCCATCCTAGCCTCACTC	GATAACAGCAGTGGAGCGCT	qRT-PCR
AtACT8	TGCAGACCGTATGAGCAAAG	CCGTCATGGAAACGATGTCT	qRT-PCR
HvADH4	ACAGAGATCCGTCTTTCT	AAGCTGTGGATGACACACTGA	Gene cloning
Gate-25	GGGGACAAGTTTGTACAAAAAAGCAGGCTTCATGCCGCCCGCAGCCATGGC	GGGGGACCACTTTGTACAAGAAAGCTGGGTCCTACTCGTTTGCGGCGGCGG	Vector construction
